# Supplementary material for: 4-(Methyl­amino)pyridine
Source: Acta Crystallogr Sect E Struct Rep Online. 2010 Mar 13;66(Pt 4):o823. doi: 10.1107/S1600536810008986 (PMC2983869; doi:10.1107/S1600536810008986)
Supplement: Supplementary file 1 [file e-66-0o823-sup1.cif]

##############################################################################
###                                                                        ###
###        Electronic paper (Acta Crystallographica Section E)             ###
###                                                                        ###
##############################################################################
#                                                                            #
# This CIF contains the data in a paper accepted for publication in Acta     #
# Crystallographica Section E. It conforms to the requirements of Notes      #
# for Authors for Section E, and has been peer reviewed under the auspices   #
# of the IUCr Commission on Journals.                                        #
#                                                                            #
# Full details of the Crystallographic Information File format               #
# are given in the paper "The Crystallographic Information File (CIF):       #
# a New Standard Archive File for Crystallography" by S. R. Hall, F. H.      #
# Allen and I. D. Brown [Acta Cryst. (1991), A47, 655-685].                  #
#                                                                            #
# The current version of the core CIF dictionary is obtainable from          #
# ftp://ftp.iucr.org/pub/cif_core.dic. The current version number is 2.4.    #
#                                                                            #
# Software is freely available for graphical display of the structure(s) in  #
# this CIF.  For information consult the CIF home page http://www.iucr.org/  #
# cif/home.html                                                              #
#                                                                            #
# This file may be used for bona fide research purposes within the           #
# scientific community so long as proper attribution is given to the journal # 
# article from which it was obtained.                                        #
#                                                                            #
##############################################################################
                                             
data_global
_audit_creation_method     SHELXL-97
_journal_date_recd_electronic     2010-03-09
_journal_date_accepted     2010-03-09
_journal_name_full     'Acta Crystallographica, Section E'
_journal_year     2010
_journal_volume     66
_journal_issue      4
_journal_page_first     o823
_journal_page_last     o823
_journal_paper_category     QO
_journal_coeditor_code     BT5213
_publ_contact_author
;
     Dr. Seik Weng Ng
     Department of Chemistry
     University of Malaya
     50603 Kuala Lumpur
     Malaysia
;
_publ_contact_author_email     seikweng@um.edu.my
_publ_contact_author_fax     '03 7967 4193'
_publ_contact_author_phone     '03 7967 6778'
_publ_section_title
;
4-(Methylamino)pyridine
;
loop_
    _publ_author_name
    _publ_author_address
    'Ng, Seik Weng'
;
     Department of Chemistry
     University of Malaya
     50603 Kuala Lumpur
     Malaysia
;
_publ_section_synopsis     .
data_I
_audit_creation_method     SHELXL-97
_chemical_name_systematic
;
4-(Methylamino)pyridine
;
_chemical_name_common     ?
_chemical_formula_moiety     'C6 H8 N2'
_chemical_formula_sum     'C6 H8 N2'
_chemical_formula_iupac     'C6 H8 N2'
_chemical_formula_weight     108.14
_chemical_melting_point     ?
_symmetry_cell_setting     Orthorhombic
_symmetry_space_group_name_H-M     'P n a 21'
_symmetry_space_group_name_Hall     'P 2c -2n'
loop_
    _symmetry_equiv_pos_as_xyz
    'x, y, z'
    '-x, -y, z+1/2'
    'x+1/2, -y+1/2, z'
    '-x+1/2, y+1/2, z+1/2'
_cell_length_a     6.5645(18)
_cell_length_b     7.1230(19)
_cell_length_c     12.489(4)
_cell_angle_alpha     90.00
_cell_angle_beta     90.00
_cell_angle_gamma     90.00
_cell_volume     584.0(3)
_cell_formula_units_Z     4
_cell_measurement_reflns_used     379
_cell_measurement_theta_min     3.3
_cell_measurement_theta_max     21.5
_cell_measurement_temperature     100(2)
_exptl_crystal_description     Plate
_exptl_crystal_colour     Colorless
_exptl_crystal_size_max     0.12
_exptl_crystal_size_mid     0.12
_exptl_crystal_size_min     0.02
_exptl_crystal_density_diffrn     1.230
_exptl_crystal_density_meas     ?
_exptl_crystal_density_method     'not measured'
_exptl_crystal_F_000     232
_exptl_absorpt_coefficient_mu     0.078
_exptl_absorpt_correction_type     None
_exptl_absorpt_process_details     ?
_exptl_absorpt_correction_T_min     ?
_exptl_absorpt_correction_T_max     ?
_diffrn_ambient_temperature     100(2)
_diffrn_radiation_type     MoK\a
_diffrn_radiation_wavelength     0.71073
_diffrn_radiation_source     'fine-focus sealed tube'
_diffrn_radiation_monochromator     graphite
_diffrn_measurement_device_type     'Bruker SMART APEX diffractometer'
_diffrn_measurement_method     '\w scans'
_diffrn_detector_area_resol_mean     ?
_diffrn_reflns_number     5127
_diffrn_reflns_av_R_equivalents     0.0932
_diffrn_reflns_av_sigmaI/netI     0.0540
_diffrn_reflns_theta_min     3.26
_diffrn_reflns_theta_max     27.50
_diffrn_reflns_theta_full     27.50
_diffrn_measured_fraction_theta_max     1.000
_diffrn_measured_fraction_theta_full     1.000
_diffrn_reflns_limit_h_min     -7
_diffrn_reflns_limit_h_max     8
_diffrn_reflns_limit_k_min     -9
_diffrn_reflns_limit_k_max     8
_diffrn_reflns_limit_l_min     -16
_diffrn_reflns_limit_l_max     16
_diffrn_standards_number     0
_diffrn_standards_interval_count     0
_diffrn_standards_interval_time     0
_diffrn_standards_decay_%     0
_reflns_number_total     707
_reflns_number_gt     521
_reflns_threshold_expression     I>2\s(I)
_refine_ls_structure_factor_coef     Fsqd
_refine_ls_matrix_type     full
_refine_ls_R_factor_all     0.0711
_refine_ls_R_factor_gt     0.0444
_refine_ls_wR_factor_gt     0.0886
_refine_ls_wR_factor_ref     0.1023
_refine_ls_goodness_of_fit_ref     0.994
_refine_ls_restrained_S_all     0.993
_refine_ls_number_reflns     707
_refine_ls_number_parameters     78
_refine_ls_number_restraints     2
_refine_ls_hydrogen_treatment     mixed
_refine_ls_weighting_scheme     calc
_refine_ls_weighting_details
                 'calc w=1/[\s^2^(Fo^2^)+(0.0518P)^2^] where P=(Fo^2^+2Fc^2^)/3'
_atom_sites_solution_hydrogens     geom
_atom_sites_solution_primary     direct
_atom_sites_solution_secondary     difmap
_refine_ls_shift/su_max     0.001
_refine_ls_shift/su_mean     0.001
_refine_diff_density_max     0.176
_refine_diff_density_min     -0.201
_refine_ls_extinction_method     none
_refine_ls_extinction_coef     ?
loop_
    _atom_type_symbol
    _atom_type_description
    _atom_type_scat_dispersion_real
    _atom_type_scat_dispersion_imag
    _atom_type_scat_source
    'C' 'C' 0.0033 0.0000
                         'International Tables Vol C Tables 4.2.6.8 and 6.1.1.4'
    'H' 'H' 0.0000 0.0000
                         'International Tables Vol C Tables 4.2.6.8 and 6.1.1.4'
    'N' 'N' 0.0061 0.0000
                         'International Tables Vol C Tables 4.2.6.8 and 6.1.1.4'
_computing_data_collection     'APEX2 (Bruker, 2009)'
_computing_cell_refinement     'SAINT (Bruker, 2009)'
_computing_data_reduction     'SAINT (Bruker, 2009)'
_computing_structure_solution     'SHELXS97 (Sheldrick, 2008)'
_computing_structure_refinement     'SHELXL97 (Sheldrick, 2008)'
_computing_molecular_graphics     'X-SEED (Barbour, 2001)'
_computing_publication_material     'publCIF (Westrip, 2010)'
loop_
    _atom_site_type_symbol
    _atom_site_label
    _atom_site_fract_x
    _atom_site_fract_y
    _atom_site_fract_z
    _atom_site_U_iso_or_equiv
    _atom_site_adp_type
    _atom_site_calc_flag
    _atom_site_refinement_flags
    _atom_site_occupancy
    _atom_site_disorder_assembly
    _atom_site_disorder_group
    N N1 0.2579(4) 0.0086(3) 0.49959(18) 0.0219(6) Uani d D 1 . .
    H H1 0.177(4) 0.027(5) 0.4440(19) 0.036(11) Uiso d D 1 . .
    N N2 -0.0105(4) -0.0122(3) 0.8044(2) 0.0232(6) Uani d . 1 . .
    C C1 0.1745(4) -0.0004(4) 0.5993(2) 0.0193(6) Uani d . 1 . .
    C C2 -0.0127(4) 0.0889(4) 0.6198(2) 0.0217(7) Uani d . 1 . .
    H H2 -0.0813 0.1550 0.5645 0.026 Uiso calc R 1 . .
    C C3 -0.0957(5) 0.0794(4) 0.7215(2) 0.0256(7) Uani d . 1 . .
    H H3 -0.2215 0.1417 0.7336 0.031 Uiso calc R 1 . .
    C C4 0.1690(4) -0.0944(4) 0.7840(2) 0.0220(7) Uani d . 1 . .
    H H4 0.2337 -0.1593 0.8411 0.026 Uiso calc R 1 . .
    C C5 0.2673(4) -0.0917(4) 0.6858(2) 0.0207(7) Uani d . 1 . .
    H H5 0.3959 -0.1511 0.6773 0.025 Uiso calc R 1 . .
    C C6 0.4412(4) -0.0966(5) 0.4736(2) 0.0302(8) Uani d . 1 . .
    H H6A 0.5534 -0.0546 0.5195 0.045 Uiso calc R 1 . .
    H H6B 0.4772 -0.0753 0.3984 0.045 Uiso calc R 1 . .
    H H6C 0.4168 -0.2307 0.4853 0.045 Uiso calc R 1 . .
loop_
    _atom_site_aniso_label
    _atom_site_aniso_U_11
    _atom_site_aniso_U_22
    _atom_site_aniso_U_33
    _atom_site_aniso_U_12
    _atom_site_aniso_U_13
    _atom_site_aniso_U_23
    N1 0.0237(13) 0.0242(14) 0.0178(12) 0.0021(12) -0.0023(10) 0.0025(12)
    N2 0.0277(14) 0.0232(12) 0.0189(11) 0.0006(12) 0.0005(11) -0.0001(13)
    C1 0.0189(15) 0.0192(15) 0.0198(14) -0.0048(13) -0.0055(12) -0.0010(12)
    C2 0.0231(17) 0.0218(16) 0.0201(13) 0.0003(13) -0.0031(12) 0.0033(13)
    C3 0.0293(18) 0.0210(16) 0.0264(16) 0.0046(14) 0.0013(14) -0.0005(14)
    C4 0.0248(16) 0.0223(16) 0.0188(14) -0.0016(13) -0.0039(12) 0.0009(13)
    C5 0.0196(16) 0.0205(16) 0.0219(14) 0.0009(13) -0.0024(12) -0.0011(14)
    C6 0.0242(16) 0.0408(19) 0.0256(16) 0.0051(14) 0.0028(14) 0.0005(14)
loop_
    _geom_bond_atom_site_label_1
    _geom_bond_atom_site_label_2
    _geom_bond_site_symmetry_2
    _geom_bond_distance
    _geom_bond_publ_flag
    N1 C1 . 1.362(4) ?
    N1 C6 . 1.454(4) ?
    N1 H1 . 0.880(10)
                    ?
    N2 C4 . 1.340(4) ?
    N2 C3 . 1.345(4) ?
    C1 C5 . 1.401(4) ?
    C1 C2 . 1.407(4) ?
    C2 C3 . 1.384(4) ?
    C2 H2 . 0.9500 ?
    C3 H3 . 0.9500 ?
    C4 C5 . 1.386(4) ?
    C4 H4 . 0.9500 ?
    C5 H5 . 0.9500 ?
    C6 H6A . 0.9800 ?
    C6 H6B . 0.9800 ?
    C6 H6C . 0.9800 ?
loop_
    _geom_angle_atom_site_label_1
    _geom_angle_atom_site_label_2
    _geom_angle_atom_site_label_3
    _geom_angle_site_symmetry_1
    _geom_angle_site_symmetry_3
    _geom_angle
    _geom_angle_publ_flag
    C1 N1 C6 . . 120.8(2) ?
    C1 N1 H1 . . 119(2) ?
    C6 N1 H1 . . 113(2) ?
    C4 N2 C3 . . 115.6(3) ?
    N1 C1 C5 . . 123.5(3) ?
    N1 C1 C2 . . 119.8(3) ?
    C5 C1 C2 . . 116.7(3) ?
    C3 C2 C1 . . 119.3(3) ?
    C3 C2 H2 . . 120.4 ?
    C1 C2 H2 . . 120.4 ?
    N2 C3 C2 . . 124.5(3) ?
    N2 C3 H3 . . 117.7 ?
    C2 C3 H3 . . 117.7 ?
    N2 C4 C5 . . 124.8(3) ?
    N2 C4 H4 . . 117.6 ?
    C5 C4 H4 . . 117.6 ?
    C4 C5 C1 . . 119.1(3) ?
    C4 C5 H5 . . 120.4 ?
    C1 C5 H5 . . 120.4 ?
    N1 C6 H6A . . 109.5 ?
    N1 C6 H6B . . 109.5 ?
    H6A C6 H6B . . 109.5 ?
    N1 C6 H6C . . 109.5 ?
    H6A C6 H6C . . 109.5 ?
    H6B C6 H6C . . 109.5 ?
loop_
    _geom_torsion_atom_site_label_1
    _geom_torsion_atom_site_label_2
    _geom_torsion_atom_site_label_3
    _geom_torsion_atom_site_label_4
    _geom_torsion_site_symmetry_1
    _geom_torsion_site_symmetry_2
    _geom_torsion_site_symmetry_3
    _geom_torsion_site_symmetry_4
    _geom_torsion
    _geom_torsion_publ_flag
    C6 N1 C1 C5 . . . . 7.2(4) ?
    C6 N1 C1 C2 . . . . -174.3(3) ?
    N1 C1 C2 C3 . . . . -179.8(3) ?
    C5 C1 C2 C3 . . . . -1.1(4) ?
    C4 N2 C3 C2 . . . . 1.5(5) ?
    C1 C2 C3 N2 . . . . -0.6(5) ?
    C3 N2 C4 C5 . . . . -0.5(5) ?
    N2 C4 C5 C1 . . . . -1.2(5) ?
    N1 C1 C5 C4 . . . . -179.4(3) ?
    C2 C1 C5 C4 . . . . 2.0(4) ?
loop_
    _geom_hbond_atom_site_label_D
    _geom_hbond_atom_site_label_H
    _geom_hbond_atom_site_label_A
    _geom_hbond_site_symmetry_A
    _geom_hbond_distance_DH
    _geom_hbond_distance_HA
    _geom_hbond_distance_DA
    _geom_hbond_angle_DHA
    _geom_hbond_publ_flag
    N1 H1 N2 2_554 0.880(10)
                           2.060(10)
                                   2.930(3) 168(3) yes
