# Supplementary material for: 4-(Methyl­amino)pyridine
Source: Acta Crystallogr Sect E Struct Rep Online. 2010 Mar 13;66(Pt 4):o823. doi: 10.1107/S1600536810008986 (PMC2983869; doi:10.1107/S1600536810008986)
Supplement: Supplementary file 2 [file e-66-0o823-Isup2.hkl]

# 
# h,k,l, Fc-squared, Fo-squared, sigma(Fo-squared) and status flag 
# 
data_I
_shelx_title '  Pna21' 
_shelx_refln_list_code          4 
_shelx_F_calc_maximum       96.10 
_exptl_crystal_F_000       232.00 
_reflns_d_resolution_high  0.7696 
 
loop_ 
 _symmetry_equiv_pos_as_xyz 
 'x, y, z' 
 '-x, -y, z+1/2' 
 'x+1/2, -y+1/2, z' 
 '-x+1/2, y+1/2, z+1/2' 
 
_cell_length_a     6.5645 
_cell_length_b     7.1230 
_cell_length_c    12.4892 
_cell_angle_alpha  90.000 
_cell_angle_beta   90.000 
_cell_angle_gamma  90.000 
 
_shelx_F_squared_multiplier     1.000 
 
loop_ 
 _refln_index_h 
 _refln_index_k 
 _refln_index_l 
 _refln_F_squared_calc 
 _refln_F_squared_meas 
 _refln_F_squared_sigma 
 _refln_observed_status 
   2   0   0        0.58        0.48      1.98 o 
   4   0   0      633.75      651.21     14.85 o 
   6   0   0        2.80        5.21      5.99 o 
   8   0   0        9.46       18.21     11.71 o 
   1   1   0     2496.52     2428.20     28.30 o 
   2   1   0       38.27       40.16      2.12 o 
   3   1   0        6.23        6.02      1.75 o 
   4   1   0       17.90       21.22      2.97 o 
   5   1   0      123.83      121.49      5.57 o 
   6   1   0        6.29       -3.02      3.64 o 
   7   1   0      171.87      148.17     22.52 o 
   8   1   0        3.20        5.10      6.93 o 
   0   2   0     9235.11     8741.55    111.72 o 
   1   2   0     2103.44     1957.07     22.12 o 
   2   2   0       11.37        9.07      2.20 o 
   3   2   0       95.58       93.76      4.59 o 
   4   2   0      320.90      323.72      6.47 o 
   5   2   0       66.11       62.62      6.23 o 
   6   2   0       17.33       10.17      4.35 o 
   7   2   0        1.48        1.51      4.97 o 
   8   2   0       10.28       15.63      8.18 o 
   1   3   0      402.73      429.69      7.50 o 
   2   3   0      140.24      148.56      4.37 o 
   3   3   0        7.80       11.66      2.57 o 
   4   3   0        7.77        7.22      2.79 o 
   5   3   0       31.79       30.72      5.13 o 
   6   3   0       23.44       22.57      5.39 o 
   7   3   0       13.54       10.24      6.33 o 
   8   3   0        5.23        4.15      7.54 o 
   0   4   0        2.51        7.11      2.54 o 
   1   4   0      174.03      180.93      4.94 o 
   2   4   0       36.72       38.42      3.05 o 
   3   4   0       33.59       33.32      4.41 o 
   4   4   0       40.10       46.97      5.54 o 
   5   4   0        9.99       10.95      4.14 o 
   6   4   0       20.95       15.78      6.35 o 
   7   4   0        0.53       -3.46      7.71 o 
   1   5   0        8.50       10.29      2.29 o 
   2   5   0       11.85        7.24      3.59 o 
   3   5   0        6.40        0.97      3.31 o 
   4   5   0        0.74       -2.26      3.54 o 
   5   5   0       20.73       28.47      6.73 o 
   6   5   0        2.77        1.46      5.41 o 
   7   5   0        5.87       -2.92      6.26 o 
   0   6   0       39.75       37.93      7.80 o 
   1   6   0       48.66       51.29      4.65 o 
   2   6   0       40.44       35.33      4.88 o 
   3   6   0        1.37        4.52      4.72 o 
   4   6   0       10.45       12.32      5.22 o 
   5   6   0       10.52       14.40      5.99 o 
   6   6   0       11.69        5.39      6.51 o 
   1   7   0        0.29        1.23      5.20 o 
   2   7   0        5.13        3.54      5.23 o 
   3   7   0        0.01        8.86      7.32 o 
   4   7   0        0.79       -2.37      6.59 o 
   5   7   0       29.84       25.32     11.05 o 
   0   8   0       55.59       47.81     13.17 o 
   1   8   0      117.76      100.98     13.65 o 
   2   8   0       14.25        5.48      5.57 o 
   3   8   0        1.00       -6.80      6.88 o 
   4   8   0       20.26       26.12     11.00 o 
   1   9   0       14.85        8.24      7.53 o 
   2   0   1      169.26      159.82      3.80 o 
   4   0   1      451.13      489.38     10.09 o 
   6   0   1       39.78       32.69      4.34 o 
   8   0   1       44.07        4.75     14.99 o 
   0   1   1       37.60       36.33      1.77 o 
   1   1   1     2633.07     2438.49     16.53 o 
   2   1   1      405.30      398.80      4.25 o 
   3   1   1      746.39      817.13      7.77 o 
   4   1   1        5.03        3.04      1.55 o 
   5   1   1      143.90      149.22      4.66 o 
   6   1   1       19.14       21.88      3.63 o 
   7   1   1        4.55        1.56      4.62 o 
   8   1   1        5.06        5.73      5.07 o 
   1   2   1     1347.41     1265.80      9.80 o 
   2   2   1       38.93       37.65      3.06 o 
   3   2   1      105.67      121.68      3.09 o 
   4   2   1      119.24      129.13      3.61 o 
   5   2   1       14.11       15.81      2.74 o 
   6   2   1        4.96        1.45      2.75 o 
   7   2   1       10.86       11.93      4.08 o 
   8   2   1       13.86       10.92      5.49 o 
   0   3   1       14.05       13.74      1.90 o 
   1   3   1      598.01      564.72      7.95 o 
   2   3   1      526.09      541.16      6.08 o 
   3   3   1      159.99      171.45      6.29 o 
   4   3   1       18.23       21.00      2.65 o 
   5   3   1       15.70       14.23      3.44 o 
   6   3   1       44.39       38.24      4.27 o 
   7   3   1        1.50        4.43      3.59 o 
   8   3   1       14.22       11.23      5.12 o 
   1   4   1      196.83      193.82      3.61 o 
   2   4   1      148.29      147.26      3.30 o 
   3   4   1       35.44       38.87      2.90 o 
   4   4   1        0.69        3.01      2.20 o 
   5   4   1       15.47       17.03      3.68 o 
   6   4   1       14.08       12.35      3.90 o 
   7   4   1        6.93        6.37      5.98 o 
   0   5   1        8.97        8.81      2.48 o 
   1   5   1      146.16      147.21      4.34 o 
   2   5   1        5.54        5.33      1.85 o 
   3   5   1      129.37      135.05      5.62 o 
   4   5   1       16.03       21.33      3.95 o 
   5   5   1        5.28        3.29      3.04 o 
   6   5   1        4.29       -1.18      4.24 o 
   7   5   1        1.31        2.78      4.71 o 
   1   6   1        6.37        3.33      2.29 o 
   2   6   1       73.81       75.35      4.53 o 
   3   6   1       19.22       19.64      3.30 o 
   4   6   1        1.28        4.92      3.77 o 
   5   6   1        6.27        2.13      3.24 o 
   6   6   1       13.45       26.69      5.46 o 
   0   7   1       14.80       15.90      4.76 o 
   1   7   1       53.99       49.88      5.19 o 
   2   7   1      100.89       91.78      7.08 o 
   3   7   1       39.15       47.93      5.46 o 
   4   7   1        4.77       -1.13      4.20 o 
   5   7   1        2.28       -4.91      4.38 o 
   1   8   1       46.44       51.01      5.84 o 
   2   8   1       21.00       14.21      4.86 o 
   3   8   1       31.00       37.22      7.09 o 
   4   8   1        5.47       -4.16      5.81 o 
   0   9   1        6.44        3.79      7.03 o 
   1   9   1       55.06       59.73      8.36 o 
   0   0   2     1089.41      991.61     35.52 o 
   2   0   2      191.67      201.58      4.30 o 
   4   0   2       31.44       29.81      2.97 o 
   6   0   2       57.72       54.84      5.82 o 
   8   0   2       10.09       18.08      8.00 o 
   1   1   2     2350.50     2202.61     15.47 o 
   2   1   2      253.12      240.12      3.81 o 
   3   1   2       70.57       73.72      2.72 o 
   4   1   2       61.68       69.67      2.64 o 
   5   1   2        0.47        0.70      1.89 o 
   6   1   2        0.45        2.61      2.67 o 
   7   1   2        1.27        2.39      3.54 o 
   8   1   2        2.58       -3.66      4.12 o 
   0   2   2      107.89      106.88      3.25 o 
   1   2   2      809.28      783.70      6.88 o 
   2   2   2      771.28      782.38      7.72 o 
   3   2   2       88.12       93.39      2.82 o 
   4   2   2       32.69       29.70      2.48 o 
   5   2   2       45.96       40.61      3.55 o 
   6   2   2       34.96       31.73      4.19 o 
   7   2   2       18.76       15.98      4.04 o 
   8   2   2        3.89        4.34      5.02 o 
   1   3   2      105.28      111.04      3.15 o 
   2   3   2      317.72      322.28      6.67 o 
   3   3   2      336.90      341.26      5.19 o 
   4   3   2      116.76      120.12      4.92 o 
   5   3   2       10.79        7.27      2.65 o 
   6   3   2        1.97        0.82      2.93 o 
   7   3   2        4.12        5.53      3.95 o 
   8   3   2        6.89       15.10      5.44 o 
   0   4   2      290.24      276.95      6.09 o 
   1   4   2      210.99      221.36      4.29 o 
   2   4   2      891.80      895.21      9.62 o 
   3   4   2       10.92       10.29      1.75 o 
   4   4   2      115.57      118.22      5.69 o 
   5   4   2       22.58       19.16      3.74 o 
   6   4   2       25.08       21.34      4.41 o 
   7   4   2       15.88       12.35      4.95 o 
   1   5   2      128.28      130.77      5.17 o 
   2   5   2       20.36       22.30      2.50 o 
   3   5   2      383.91      389.10      8.04 o 
   4   5   2        8.20        6.28      2.99 o 
   5   5   2       36.91       36.01      5.09 o 
   6   5   2        6.10        7.49      4.26 o 
   7   5   2       12.27        8.18      5.08 o 
   0   6   2      176.17      179.68      7.72 o 
   1   6   2        0.01       -1.60      2.12 o 
   2   6   2      338.82      348.60     11.03 o 
   3   6   2        3.62        2.79      3.91 o 
   4   6   2      102.38       93.35      6.91 o 
   5   6   2        2.84       -2.68      3.43 o 
   6   6   2       25.41       25.31      5.44 o 
   1   7   2       29.80       26.04      4.47 o 
   2   7   2       32.11       32.48      4.82 o 
   3   7   2      126.85      115.40     10.51 o 
   4   7   2       15.08       20.30      5.25 o 
   5   7   2       22.49       15.44      5.71 o 
   0   8   2       22.18        9.22      7.00 o 
   1   8   2       21.13       22.97      4.94 o 
   2   8   2       54.07       48.86      6.83 o 
   3   8   2        2.18       -1.53      5.35 o 
   4   8   2        8.83        8.51      6.36 o 
   1   9   2        7.49        9.12      5.53 o 
   2   0   3      308.03      299.06      8.37 o 
   4   0   3       88.61       89.32      4.47 o 
   6   0   3       12.98       13.10      5.68 o 
   8   0   3       16.68       19.64      8.62 o 
   0   1   3      681.35      598.22      8.02 o 
   1   1   3      374.56      333.34      4.04 o 
   2   1   3      237.51      244.68      4.08 o 
   3   1   3       10.64        8.38      1.44 o 
   4   1   3       23.92       25.84      2.32 o 
   5   1   3       47.29       45.85      3.18 o 
   6   1   3       21.43       16.91      3.42 o 
   7   1   3        2.42        4.70      3.53 o 
   8   1   3        4.64        8.15      5.35 o 
   1   2   3       98.68      102.00      2.46 o 
   2   2   3      144.80      141.11      2.96 o 
   3   2   3       37.10       35.85      2.13 o 
   4   2   3        0.46        0.63      1.60 o 
   5   2   3      125.92      130.92      5.53 o 
   6   2   3       12.13        7.20      3.43 o 
   7   2   3       51.23       60.83      5.68 o 
   8   2   3        2.45        7.31      5.46 o 
   0   3   3      590.32      603.65      8.78 o 
   1   3   3      197.27      203.69      4.20 o 
   2   3   3      487.08      492.35      5.76 o 
   3   3   3      137.97      133.05      4.10 o 
   4   3   3      101.23      104.13      5.32 o 
   5   3   3       29.33       25.41      3.19 o 
   6   3   3       81.97       84.98      6.03 o 
   7   3   3       67.78       63.59      6.75 o 
   1   4   3       59.07       63.04      2.94 o 
   2   4   3       85.99       87.79      3.33 o 
   3   4   3        6.81        4.56      2.06 o 
   4   4   3      106.37      111.62      6.11 o 
   5   4   3       73.05       60.16      5.31 o 
   6   4   3       12.48       18.79      4.20 o 
   7   4   3       29.60       25.78      5.53 o 
   0   5   3       18.30       25.85      5.37 o 
   1   5   3      140.23      148.35      5.69 o 
   2   5   3       79.72       75.61      3.88 o 
   3   5   3      313.77      314.48      8.01 o 
   4   5   3       22.77       24.74      3.51 o 
   5   5   3       29.98       31.98      5.35 o 
   6   5   3       16.37        8.74      4.18 o 
   7   5   3      141.28      157.93     11.58 o 
   1   6   3        4.76        3.60      2.26 o 
   2   6   3       43.37       47.06      4.69 o 
   3   6   3       12.77       10.75      3.72 o 
   4   6   3       89.25       86.15      6.09 o 
   5   6   3        0.55        2.57      3.81 o 
   6   6   3       11.19        6.81      4.59 o 
   0   7   3       42.32       42.39      6.05 o 
   1   7   3       30.82       24.77      4.49 o 
   2   7   3        7.38        5.64      4.55 o 
   3   7   3      103.57      101.46      8.06 o 
   4   7   3        7.41        5.22      6.30 o 
   5   7   3       17.07       16.99      5.33 o 
   1   8   3        0.95        2.28      3.92 o 
   2   8   3       11.27        2.80      4.33 o 
   3   8   3       11.01        3.27      6.74 o 
   0   9   3       13.07       17.57      8.70 o 
   1   9   3        2.21       -3.24      5.56 o 
   0   0   4     1081.48      965.41     30.09 o 
   2   0   4      289.97      313.39      6.08 o 
   4   0   4        6.87        4.91      2.24 o 
   6   0   4      531.10      517.74     14.89 o 
   8   0   4        0.56        2.87      7.48 o 
   1   1   4      995.56      986.45      9.14 o 
   2   1   4       77.64       80.93      3.96 o 
   3   1   4       34.98       30.52      2.18 o 
   4   1   4       34.54       38.87      2.68 o 
   5   1   4      290.69      296.93      6.82 o 
   6   1   4       17.86       13.60      3.42 o 
   7   1   4        2.74        4.15      3.05 o 
   8   1   4        1.91        0.30      5.01 o 
   0   2   4      401.02      370.20      6.60 o 
   1   2   4      192.23      189.14      3.37 o 
   2   2   4      179.87      187.33      3.66 o 
   3   2   4       76.44       80.42      3.19 o 
   4   2   4       60.92       62.09      3.47 o 
   5   2   4      110.56      119.61      5.43 o 
   6   2   4      216.28      233.52      8.54 o 
   7   2   4       25.57       32.17      4.73 o 
   8   2   4       10.70        6.51      8.27 o 
   1   3   4       82.77       90.93      3.54 o 
   2   3   4       81.05       85.12      3.42 o 
   3   3   4      148.15      154.29      4.53 o 
   4   3   4       70.92       68.38      4.04 o 
   5   3   4       70.54       67.81      4.42 o 
   6   3   4       50.09       64.10      6.23 o 
   7   3   4       13.61       11.31      4.41 o 
   0   4   4      364.37      380.77      9.20 o 
   1   4   4       49.58       57.80      2.88 o 
   2   4   4       30.66       26.35      2.31 o 
   3   4   4       40.40       43.13      3.33 o 
   4   4   4      229.11      220.41     11.03 o 
   5   4   4       57.07       56.19      4.77 o 
   6   4   4       14.38        7.76      3.78 o 
   7   4   4       13.34        8.84      4.58 o 
   1   5   4       28.33       29.44      2.96 o 
   2   5   4        9.67        5.63      2.53 o 
   3   5   4      284.62      308.74     12.46 o 
   4   5   4        7.12        4.82      2.90 o 
   5   5   4        0.46        1.43      3.03 o 
   6   5   4        4.57        7.77      4.32 o 
   0   6   4      216.73      228.91      9.23 o 
   1   6   4       11.98        8.96      3.03 o 
   2   6   4        5.38        2.40      2.47 o 
   3   6   4        3.53       -3.55      2.96 o 
   4   6   4      180.96      162.36     11.92 o 
   5   6   4        7.12        7.67      5.02 o 
   6   6   4        9.47        5.45      4.55 o 
   1   7   4       24.56       20.78      3.73 o 
   2   7   4       10.60        8.74      4.32 o 
   3   7   4       87.20       87.58      7.10 o 
   4   7   4       12.58       11.69      4.90 o 
   5   7   4        1.78       -4.72      4.70 o 
   0   8   4       42.51       29.29     10.07 o 
   1   8   4       30.76       20.82      4.76 o 
   2   8   4        2.24        0.58      4.12 o 
   3   8   4        1.67        0.71      4.34 o 
   2   0   5      932.06      951.16     13.32 o 
   4   0   5      160.37      150.80      8.56 o 
   6   0   5       54.08       50.38      6.29 o 
   8   0   5       19.16       14.14      8.34 o 
   0   1   5      132.90      126.34     21.59 o 
   1   1   5      122.01      121.33      3.21 o 
   2   1   5       23.86       27.62      1.84 o 
   3   1   5      186.86      209.09      5.34 o 
   4   1   5       45.52       42.71      2.97 o 
   5   1   5      511.25      482.60      9.17 o 
   6   1   5       38.47       33.68      4.00 o 
   7   1   5       54.41       50.31      6.28 o 
   8   1   5        2.67        4.46      5.00 o 
   1   2   5      199.98      202.05      3.80 o 
   2   2   5      175.20      194.56      3.87 o 
   3   2   5      135.00      130.80      4.10 o 
   4   2   5      112.62      121.50      4.38 o 
   5   2   5       39.10       34.07      3.55 o 
   6   2   5       13.51       12.65      3.33 o 
   7   2   5       27.53       33.49      5.02 o 
   0   3   5       35.33       28.94      2.78 o 
   1   3   5       11.37       11.01      1.90 o 
   2   3   5       12.14       10.58      1.88 o 
   3   3   5       57.00       63.45      3.42 o 
   4   3   5      135.69      130.77      5.06 o 
   5   3   5       75.14       74.30      5.20 o 
   6   3   5       76.64       79.61      6.78 o 
   7   3   5       19.48       12.57      4.80 o 
   1   4   5       55.75       66.53      4.92 o 
   2   4   5       15.12       13.24      2.16 o 
   3   4   5       34.53       35.75      3.29 o 
   4   4   5       33.23       33.12      3.78 o 
   5   4   5       29.23       25.56      4.31 o 
   6   4   5        5.72        3.92      3.85 o 
   7   4   5        9.84       12.44      4.91 o 
   0   5   5       21.96       24.00      4.02 o 
   1   5   5        7.89        9.05      2.35 o 
   2   5   5        0.29        1.96      1.85 o 
   3   5   5        6.20        2.21      2.32 o 
   4   5   5        2.30        5.50      3.19 o 
   5   5   5       20.39       24.06      3.91 o 
   6   5   5        2.79        2.21      3.59 o 
   1   6   5       11.28        9.26      2.56 o 
   2   6   5       19.29       14.42      4.40 o 
   3   6   5       17.23       21.15      3.91 o 
   4   6   5       17.80       19.77      5.88 o 
   5   6   5        0.52        0.81      4.31 o 
   0   7   5       43.59       44.87      5.42 o 
   1   7   5        3.02        3.46      3.27 o 
   2   7   5        3.20       -0.28      3.50 o 
   3   7   5        3.42        4.56      3.70 o 
   4   7   5       74.15       74.48      7.22 o 
   1   8   5       10.86       10.65      5.04 o 
   2   8   5        4.42       14.81      5.25 o 
   3   8   5       55.24       55.93      8.57 o 
   0   0   6     1210.57     1138.56     39.25 o 
   2   0   6      413.98      396.77      7.98 o 
   4   0   6      378.08      371.23     11.45 o 
   6   0   6      402.00      430.41     14.16 o 
   1   1   6      388.07      378.24      6.19 o 
   2   1   6       58.42       60.11      2.65 o 
   3   1   6      189.00      201.03      4.49 o 
   4   1   6       57.69       55.31      3.26 o 
   5   1   6      337.99      358.07      8.34 o 
   6   1   6        4.85        5.17      3.01 o 
   7   1   6      101.65       98.30      6.92 o 
   0   2   6      462.91      450.87      9.17 o 
   1   2   6        6.58        5.03      1.57 o 
   2   2   6      100.44      105.67      3.48 o 
   3   2   6       32.83       33.32      4.16 o 
   4   2   6      227.18      229.17      5.95 o 
   5   2   6       22.61       18.34      4.04 o 
   6   2   6      157.57      158.86      7.57 o 
   7   2   6       71.88       74.88      6.97 o 
   1   3   6      129.04      138.15      5.16 o 
   2   3   6       55.59       54.56      2.88 o 
   3   3   6       98.87      100.83      3.99 o 
   4   3   6      120.70      128.11      5.98 o 
   5   3   6       21.92       20.38      3.64 o 
   6   3   6       15.15       15.20      4.00 o 
   7   3   6        6.17        0.95      4.32 o 
   0   4   6       50.04       52.72      4.82 o 
   1   4   6        0.65        0.07      1.58 o 
   2   4   6        4.29        6.17      2.22 o 
   3   4   6        7.44        3.21      2.37 o 
   4   4   6       43.57       44.64      4.27 o 
   5   4   6        4.88        1.99      2.78 o 
   6   4   6        6.22       10.70      4.79 o 
   7   4   6       36.72       44.16      6.45 o 
   1   5   6       62.85       59.94      3.81 o 
   2   5   6        4.43        1.99      2.16 o 
   3   5   6       44.14       39.67      4.10 o 
   4   5   6        6.76        7.06      2.99 o 
   5   5   6       23.87       25.83      4.09 o 
   6   5   6        1.54        1.01      3.86 o 
   0   6   6       13.60        9.68      3.73 o 
   1   6   6        9.05        9.12      2.85 o 
   2   6   6       14.15       12.56      3.87 o 
   3   6   6       10.67       12.40      3.52 o 
   4   6   6        7.84       12.60      3.80 o 
   5   6   6        8.65       18.82      5.61 o 
   1   7   6       23.25       21.37      4.63 o 
   2   7   6        9.36       12.16      4.14 o 
   3   7   6       19.73       15.24      4.34 o 
   4   7   6       16.18       17.80      5.10 o 
   0   8   6       46.48       53.89     11.65 o 
   1   8   6        7.97        8.04      6.01 o 
   2   8   6        2.04        1.08      5.60 o 
   2   0   7       55.69       57.25      6.34 o 
   4   0   7      201.10      202.62     13.13 o 
   6   0   7       38.47       44.21      6.51 o 
   0   1   7      136.63      141.51      5.67 o 
   1   1   7      261.85      280.10      5.41 o 
   2   1   7        8.27        6.54      1.65 o 
   3   1   7       48.23       53.16      3.12 o 
   4   1   7       58.05       55.70      4.89 o 
   5   1   7       18.02       16.05      3.27 o 
   6   1   7        0.55       -4.00      2.66 o 
   7   1   7       76.00       76.70      6.93 o 
   1   2   7      165.42      160.85      4.37 o 
   2   2   7       21.39       26.78      2.39 o 
   3   2   7      195.23      196.08      7.10 o 
   4   2   7       58.94       57.99      3.50 o 
   5   2   7        2.14        5.50      2.99 o 
   6   2   7       23.24       27.10      4.67 o 
   7   2   7        4.87       -3.57      3.24 o 
   0   3   7      247.71      239.00      7.04 o 
   1   3   7       87.35       90.50      3.47 o 
   2   3   7        3.13        1.69      1.77 o 
   3   3   7       67.68       74.88      4.39 o 
   4   3   7      135.47      143.36      6.07 o 
   5   3   7       27.36       38.17      5.74 o 
   6   3   7        2.10        1.59      3.48 o 
   7   3   7       47.26       55.81      7.03 o 
   1   4   7       96.32      102.47      4.26 o 
   2   4   7      101.52      111.97      4.84 o 
   3   4   7       88.67       90.71      4.93 o 
   4   4   7       29.63       31.07      3.91 o 
   5   4   7        1.57        5.29      4.40 o 
   6   4   7        7.29        8.33      3.75 o 
   0   5   7       29.85       36.57      4.75 o 
   1   5   7       78.38       80.58      4.49 o 
   2   5   7       15.84       12.22      3.34 o 
   3   5   7      111.78      109.87      6.68 o 
   4   5   7       11.84        9.85      3.29 o 
   5   5   7       41.78       51.69      5.09 o 
   6   5   7        1.24       -2.13      4.59 o 
   1   6   7        5.17        3.39      2.75 o 
   2   6   7       93.47      105.56      6.69 o 
   3   6   7        7.80       10.81      3.58 o 
   4   6   7       24.24       24.89      5.28 o 
   5   6   7        1.05        0.95      4.23 o 
   0   7   7        8.78        7.50      4.52 o 
   1   7   7       34.58       29.34      4.43 o 
   2   7   7       24.36       21.57      4.83 o 
   3   7   7       42.09       41.59      6.60 o 
   4   7   7       17.32       10.88      4.77 o 
   1   8   7        8.46       10.77      6.14 o 
   2   8   7       18.32       19.10      6.02 o 
   0   0   8      180.04      179.51     14.69 o 
   2   0   8       16.41       12.78      2.73 o 
   4   0   8       11.93        7.41      3.47 o 
   6   0   8       29.91       38.73     12.68 o 
   1   1   8       12.69       10.71      2.15 o 
   2   1   8        6.69        4.09      1.69 o 
   3   1   8       46.96       48.27      3.20 o 
   4   1   8        1.91        2.99      2.24 o 
   5   1   8        3.31        0.30      2.49 o 
   6   1   8        7.31        6.12      3.26 o 
   7   1   8        0.50        0.24      3.45 o 
   0   2   8       49.29       55.04      4.56 o 
   1   2   8       42.65       45.63      2.80 o 
   2   2   8       95.65       93.48      3.94 o 
   3   2   8      125.21      124.17      5.91 o 
   4   2   8       16.26       14.17      3.45 o 
   5   2   8       57.31       52.39      4.43 o 
   6   2   8       14.89       18.24      4.23 o 
   7   2   8       25.18       23.44      5.10 o 
   1   3   8       50.48       51.01      3.67 o 
   2   3   8       11.14       15.37      2.45 o 
   3   3   8       95.50       84.62      4.80 o 
   4   3   8        8.61       11.69      2.80 o 
   5   3   8       27.08       24.91      4.36 o 
   6   3   8       22.57       26.30      5.18 o 
   0   4   8        6.22        6.67      3.43 o 
   1   4   8       19.17       17.09      2.82 o 
   2   4   8      457.76      485.54      8.82 o 
   3   4   8       87.70       86.86      5.35 o 
   4   4   8       14.76       16.78      3.49 o 
   5   4   8       22.10       14.75      5.39 o 
   6   4   8       94.16      111.00      7.80 o 
   1   5   8       69.71       71.18      4.72 o 
   2   5   8        3.22        2.65      2.94 o 
   3   5   8      117.20      116.76      7.72 o 
   4   5   8        2.33       -0.40      3.11 o 
   5   5   8       63.22       67.54      6.30 o 
   0   6   8        0.63        9.43      4.12 o 
   1   6   8        2.39       -3.12      2.79 o 
   2   6   8      373.09      369.98     12.07 o 
   3   6   8        0.97        0.93      3.12 o 
   4   6   8        3.89       -3.46      3.45 o 
   1   7   8       26.73       27.09      4.39 o 
   2   7   8        7.21        8.30      3.88 o 
   3   7   8       47.38       41.13      6.35 o 
   0   8   8        0.65       11.79     16.02 o 
   2   0   9       51.72       54.45      4.91 o 
   4   0   9       74.66       75.80      6.37 o 
   6   0   9       16.36       17.94      5.43 o 
   0   1   9      227.65      224.25      8.24 o 
   1   1   9      145.91      146.50      6.30 o 
   2   1   9        0.87       -0.67      1.43 o 
   3   1   9       91.03       74.81      3.94 o 
   4   1   9       11.04       10.28      2.78 o 
   5   1   9       11.22       10.66      2.82 o 
   6   1   9        2.41        1.28      3.06 o 
   7   1   9        3.61       -0.23      4.06 o 
   1   2   9      126.04      128.45      4.50 o 
   2   2   9        4.34        4.25      1.72 o 
   3   2   9        1.24        0.88      2.08 o 
   4   2   9       32.43       27.63      3.19 o 
   5   2   9        7.00        3.19      3.35 o 
   6   2   9        3.32        3.43      3.65 o 
   0   3   9      587.57      535.86     26.32 o 
   1   3   9      130.58      139.27      5.17 o 
   2   3   9        1.37        0.21      1.99 o 
   3   3   9       46.37       46.17      3.60 o 
   4   3   9       39.33       40.43      4.03 o 
   5   3   9       15.45       12.36      3.81 o 
   6   3   9        2.68       -1.66      3.47 o 
   1   4   9       85.07       94.52      4.87 o 
   2   4   9       52.55       61.21      4.46 o 
   3   4   9        3.41        3.15      2.73 o 
   4   4   9        6.74        1.80      2.59 o 
   5   4   9        2.91        2.01      3.52 o 
   6   4   9        2.22        8.75      4.28 o 
   0   5   9       55.45       68.15      9.03 o 
   1   5   9      254.96      271.20      9.04 o 
   2   5   9        1.39        2.99      2.85 o 
   3   5   9       10.43        7.72      3.50 o 
   4   5   9        8.34        9.31      3.72 o 
   5   5   9       43.74       52.42      6.95 o 
   1   6   9        5.98        5.79      3.21 o 
   2   6   9       72.69       82.55      7.58 o 
   3   6   9        3.46        2.46      3.64 o 
   4   6   9        2.49        1.05      3.87 o 
   0   7   9       49.51       53.80     10.34 o 
   1   7   9       96.13      101.27     13.17 o 
   2   7   9        2.58        0.79      3.59 o 
   0   0  10      913.63      874.63     55.75 o 
   2   0  10      158.38      153.29      7.99 o 
   4   0  10      107.17      103.39     10.15 o 
   6   0  10       20.50       20.08      5.54 o 
   1   1  10      314.88      292.66     10.70 o 
   2   1  10       13.26       16.32      2.33 o 
   3   1  10       66.59       59.83      4.30 o 
   4   1  10       27.87       22.56      3.18 o 
   5   1  10       27.56       32.05      4.18 o 
   6   1  10        5.52        5.34      3.54 o 
   0   2  10      536.26      507.07     13.37 o 
   1   2  10       66.36       67.87      3.84 o 
   2   2  10       61.41       56.80      3.70 o 
   3   2  10       13.82        9.41      2.74 o 
   4   2  10       75.08       67.91      5.27 o 
   5   2  10        1.89        3.70      2.97 o 
   6   2  10       10.28       14.75      4.22 o 
   1   3  10       57.60       56.17      3.68 o 
   2   3  10       33.81       36.41      3.85 o 
   3   3  10        1.37        0.71      2.49 o 
   4   3  10       68.18       68.28      5.46 o 
   5   3  10       23.71       25.03      4.61 o 
   6   3  10       12.76        9.91      4.19 o 
   0   4  10      135.34      145.76      8.71 o 
   1   4  10       23.03       17.67      3.17 o 
   2   4  10        9.63        7.89      2.91 o 
   3   4  10       22.82       20.60      3.66 o 
   4   4  10       24.62       31.60      4.34 o 
   5   4  10        1.10        4.09      3.94 o 
   1   5  10       49.79       51.67      4.50 o 
   2   5  10        5.05        6.14      3.24 o 
   3   5  10       25.87       20.52      5.24 o 
   4   5  10        3.25       -0.90      3.15 o 
   0   6  10       26.64       26.08      5.59 o 
   1   6  10       11.29       10.10      4.26 o 
   2   6  10       28.94       20.16      5.08 o 
   3   6  10        2.23        4.08      4.40 o 
   1   7  10       18.50       19.95      5.07 o 
   2   0  11      136.28      145.33     11.27 o 
   4   0  11       12.65       14.59      4.17 o 
   6   0  11        0.30        4.09      5.35 o 
   0   1  11       69.30       67.61      5.36 o 
   1   1  11      384.97      374.59     10.00 o 
   2   1  11       34.70       30.33      2.91 o 
   3   1  11       82.60       77.68      5.32 o 
   4   1  11        2.95        4.16      2.52 o 
   5   1  11       70.45       64.86      5.15 o 
   6   1  11        1.01        3.58      3.92 o 
   1   2  11       37.43       33.44      3.00 o 
   2   2  11       43.29       43.64      3.50 o 
   3   2  11       13.72       16.72      3.21 o 
   4   2  11       14.21       12.68      3.81 o 
   5   2  11        3.70        9.38      3.69 o 
   0   3  11      141.16      156.66      9.08 o 
   1   3  11       58.80       53.27      3.81 o 
   2   3  11       83.64       80.80      5.10 o 
   3   3  11       14.91       12.05      3.14 o 
   4   3  11        5.80       10.53      3.53 o 
   5   3  11        6.81       11.43      3.97 o 
   1   4  11       17.27       18.39      3.40 o 
   2   4  11        1.04        1.64      2.80 o 
   3   4  11        6.46        6.70      4.02 o 
   4   4  11       14.05       11.32      4.34 o 
   5   4  11        3.85        6.24      4.08 o 
   0   5  11        2.08       -3.47      3.53 o 
   1   5  11        0.00       -0.96      2.89 o 
   2   5  11        0.84        0.80      3.40 o 
   3   5  11       23.66       17.43      4.87 o 
   4   5  11        3.21        7.27      3.99 o 
   1   6  11        3.21        4.02      3.51 o 
   2   6  11        4.13        5.80      4.00 o 
   0   0  12       52.90       49.05      6.95 o 
   2   0  12      411.99      392.18     12.10 o 
   4   0  12        5.10        6.85      4.06 o 
   1   1  12       74.17       80.71      4.68 o 
   2   1  12        7.16        4.53      2.35 o 
   3   1  12       34.32       26.09      3.44 o 
   4   1  12        1.85        1.46      2.57 o 
   5   1  12       23.04       24.05      4.26 o 
   0   2  12        1.40        1.44      3.20 o 
   1   2  12       31.61       31.82      3.12 o 
   2   2  12      190.49      178.25      6.96 o 
   3   2  12       82.91       85.82      6.35 o 
   4   2  12        7.56        6.33      3.22 o 
   5   2  12        1.18        0.18      3.57 o 
   1   3  12       10.70       14.00      3.25 o 
   2   3  12       19.23       17.55      3.26 o 
   3   3  12       56.70       57.61      4.84 o 
   4   3  12        3.79        5.32      3.18 o 
   5   3  12        0.28       -5.04      3.39 o 
   0   4  12       87.96      101.91     10.43 o 
   1   4  12       20.81       12.25      3.00 o 
   2   4  12       25.00       27.31      4.00 o 
   3   4  12       37.71       30.91      4.58 o 
   4   4  12       41.14       41.13      7.43 o 
   1   5  12       20.29       13.84      4.32 o 
   2   5  12        2.63        2.29      3.31 o 
   3   5  12       61.80       72.33      7.40 o 
   0   6  12       95.88      114.94     13.38 o 
   1   6  12        2.38        1.10      3.39 o 
   2   0  13       29.90       27.55      5.08 o 
   4   0  13       27.40       29.88      5.64 o 
   0   1  13       13.44       14.35      3.80 o 
   1   1  13       14.90       14.66      2.62 o 
   2   1  13       14.51       15.07      2.84 o 
   3   1  13       28.27       27.84      3.61 o 
   4   1  13        2.40        1.32      2.81 o 
   5   1  13        1.85        9.82      3.92 o 
   1   2  13       24.23       31.54      3.89 o 
   2   2  13       22.05       20.48      3.46 o 
   3   2  13       54.37       55.49      4.83 o 
   4   2  13        0.58        4.06      3.26 o 
   0   3  13       27.04       25.03      5.02 o 
   1   3  13       34.84       26.07      4.65 o 
   2   3  13       45.06       47.53      4.93 o 
   3   3  13       25.82       22.28      4.78 o 
   4   3  13        7.11        8.98      3.59 o 
   1   4  13       12.83        9.17      3.14 o 
   2   4  13       12.58       19.37      4.24 o 
   3   4  13       27.25       29.98      4.83 o 
   0   5  13        0.34       -4.17      4.84 o 
   1   5  13       64.96       75.77      5.96 o 
   2   5  13       10.71       11.82      4.01 o 
   0   0  14        0.68        0.03      4.77 o 
   2   0  14       21.57       24.70      5.06 o 
   4   0  14       13.21       12.38      4.96 o 
   1   1  14       37.93       47.59      3.87 o 
   2   1  14       19.34       21.42      3.73 o 
   3   1  14        3.52        6.64      3.65 o 
   4   1  14        1.26       -2.48      3.07 o 
   0   2  14       21.14       20.71      4.77 o 
   1   2  14        8.12        7.90      2.99 o 
   2   2  14       14.61       18.73      3.37 o 
   3   2  14        6.93        8.57      3.38 o 
   1   3  14       30.86       39.15      4.56 o 
   2   3  14       49.72       47.19      5.19 o 
   3   3  14       11.78        6.58      4.22 o 
   0   4  14       94.31       97.34     15.51 o 
   1   4  14        2.65        4.02      3.97 o 
   2   4  14       10.67        4.60      3.72 o 
   2   0  15       11.84       12.65      4.82 o 
   0   1  15        2.58       -3.42      3.24 o 
   1   1  15        4.19        8.12      2.96 o 
   2   1  15        4.39        0.90      3.27 o 
   3   1  15       18.44       22.35      4.40 o 
   1   2  15       18.72       24.28      4.31 o 
   2   2  15        3.81        4.87      3.31 o 
   0   3  15        7.97       11.84      5.50 o 
   1   3  15        1.06        1.33      3.11 o 
   0   0  16       87.54      104.16     11.86 o 
   1   1  16       23.74       27.00      4.07 o 
                                                 
